# Supplementary material for: NK Cell Patterns in Idiopathic Inflammatory Myopathies with Pulmonary Affection
Source: Cells. 2021 Sep 27;10(10):2551. doi: 10.3390/cells10102551 (PMC8534165; doi:10.3390/cells10102551)
Supplement: Supplementary file 1 [file cells-10-02551-s001.zip]

Archive with 1 entries (1 files):
- cells-1364838-supplementary.pdf
